# Supplementary material for: Gut microbiota in pregnant Malaysian women: a comparison between trimesters, body mass index and gestational diabetes status
Source: BMC Pregnancy Childbirth. 2022 Feb 24;22:152. doi: 10.1186/s12884-022-04472-x (PMC8876553; doi:10.1186/s12884-022-04472-x)
Supplement: Supplementary file 2 — Additional file 2: Supplementary file 2. PLSDA-VIP score (genus) list for GDM vs NGDM. [file 12884_2022_4472_MOESM2_ESM.xls]

## Sheet: Additional file 2
Additional file 2: Supplementary file 2 PLSDA-VIP score (genus) list for GDM vs NGDM
	Comp. 1	Comp. 2	Comp. 3	Comp. 4	Comp. 5
Acidaminococcus	3.9457	2.8943	2.7892	2.6857	2.6466
Allisonella	2.5358	1.9554	1.8669	1.8341	1.8286
Dialister	2.2184	1.6114	1.5534	1.5364	1.6143
Subdoligranulum	1.9982	1.4892	1.483	1.4053	1.4712
Butyricimonas	1.9475	1.4037	1.3696	1.3711	1.3388
Phascolarctobacterium	1.8297	1.6962	1.6029	1.6568	1.7367
Desulfovibrio	1.8136	1.4029	1.3714	1.4608	1.4211
Streptococcus	1.7745	1.4687	1.3883	1.3211	1.2744
Barnesiella	1.7509	1.3495	1.4112	1.6028	1.5458
Megasphaera	1.6793	2.395	2.2904	2.2935	2.2127
Faecalibacterium	1.566	1.2311	1.1649	1.1912	1.1459
Anaerostipes	1.5066	1.2885	1.2178	1.1624	1.2106
Anaerofilum	1.4428	1.2071	1.1435	1.0977	1.0565
Turicibacter	1.3141	1.2963	1.2366	1.1806	1.1334
Catenibacterium	1.2424	1.1285	1.3093	1.2981	1.2487
Oscillospira	1.2185	1.0553	1.0495	1.0858	1.0846
Bacteroides	1.1307	1.3359	1.2663	1.2034	1.1561
Lactobacillus	1.0902	1.1667	1.1694	1.1903	1.2265
Paraprevotella	1.0696	0.82288	0.78043	0.73965	0.75165
Odoribacter	1.0695	0.94505	0.91217	0.86556	0.95533
Fusobacterium	1.0003	0.72208	0.68617	0.6511	0.82482
Christensenella	0.9855	1.0825	1.076	1.1555	1.2057
Dorea	0.97768	0.85744	1.0192	0.9655	0.93976
Victivallis	0.96021	0.69245	0.65412	0.62652	0.69031
Akkermansia	0.92141	0.7199	0.89793	0.85063	0.81829
Enterobacter	0.83598	0.65318	0.66429	0.63577	0.67963
Klebsiella	0.81635	0.96896	0.94597	0.8962	0.87207
Atopobium	0.8138	0.81356	0.77389	0.73387	0.70462
Sutterella	0.79731	0.99526	0.98681	0.94051	1.0092
Lactococcus	0.78415	0.70226	0.67979	0.66022	0.63435
Mitsuokella	0.77002	0.66451	0.6449	0.63615	0.61696
Succinatimonas	0.76999	0.5551	0.52733	0.54825	0.5321
Lactonifactor	0.76571	0.7193	0.70803	0.78853	0.76685
Blautia	0.76069	0.69289	0.71658	0.70088	0.73068
Alistipes	0.72962	1.093	1.2523	1.4151	1.4229
Eubacterium	0.72043	0.9176	0.95859	0.91077	0.95351
Enterorhabdus	0.71627	0.7326	0.72046	0.73425	0.70542
Comamonas	0.69284	0.69801	0.67837	0.64918	0.6231
Bilophila	0.66092	0.50835	0.52432	0.50396	0.49929
Clostridium	0.65692	0.90756	0.87423	0.86297	1.0072
Synergistes	0.57215	0.47699	0.47383	0.45128	0.43324
Megamonas	0.54755	3.7716	3.597	3.4293	3.291
Oscillibacter	0.5346	1.0791	1.0791	1.213	1.2078
Weissella	0.51988	0.46	0.55566	0.61342	0.59143
Prevotella	0.46062	0.34103	0.49379	0.47553	0.49779
Enterococcus	0.44968	0.63926	0.63558	0.60217	0.58527
Parabacteroides	0.4421	0.33615	0.32968	0.38739	0.39258
Peptoniphilus	0.43982	0.55649	0.52644	0.49875	0.51461
Rothia	0.42627	0.30903	0.29743	0.29108	0.31558
Butyricicoccus	0.42243	0.30396	0.29864	0.38703	0.37243
Morganella	0.42074	0.43451	0.43528	0.43709	0.45868
Slackia	0.38931	0.30088	0.34433	0.33484	0.3328
Rikenella	0.38842	0.48935	0.48884	0.47725	0.49749
Veillonella	0.38028	0.66173	0.65771	1.0482	1.008
Anaerotruncus	0.36149	0.82378	0.88374	0.85004	0.83368
Finegoldia	0.34824	0.47101	0.46456	0.46634	0.49315
Butyrivibrio	0.33587	0.24596	0.55837	0.6131	0.5934
Asteroleplasma	0.29432	1.0203	1.2225	1.1776	1.1853
Peptococcus	0.28131	0.81879	0.79557	0.76735	0.82717
Bifidobacterium	0.27981	0.34748	0.66449	0.93005	0.97808
Porphyromonas	0.25484	0.20444	0.19642	0.18672	0.17927
Shigella	0.24992	0.43085	0.55326	0.52424	0.69816
Collinsella	0.22456	0.47362	0.75686	0.75566	0.72647
Cronobacter	0.21323	0.23637	0.22442	0.2131	0.2766
Roseburia	0.20294	0.65155	0.64163	0.67252	0.64729
Sneathia	0.18205	0.131	0.12788	0.13069	0.14964
Succinivibrio	0.17443	0.59286	1.071	1.0741	1.1182
Lachnospira	0.17035	1.0418	1.065	1.0791	1.0699
Acetitomaculum	0.15208	0.11587	0.14302	0.17739	0.17509
Howardella	0.13946	0.1899	0.29043	0.41177	0.60362
Aliihoeflea	0.12849	0.20024	0.19248	0.18458	0.1819
Papillibacter	0.11912	0.20618	0.23119	0.24285	0.30075
Haemophilus	0.11839	0.89833	0.94156	1.0349	1.0138
Blattella	0.11727	0.11412	0.10851	0.10797	0.10467
Olsenella	0.098377	0.22233	0.63956	0.64385	0.62716
Anaerococcus	0.091104	0.19408	0.18748	0.24825	0.3571
Gordonibacter	0.082336	0.093031	0.1178	0.20144	0.35423
Brevundimonas	0.059797	0.11953	0.16815	0.15953	0.18165
Plesiomonas	0.032073	0.026029	0.031449	0.076911	0.19588
Solobacterium	0.028609	0.089783	0.40786	0.44643	0.43243
Actinomyces	0.021748	0.055529	0.1482	0.19827	0.19783
Peptostreptococcus	0.020956	0.17052	0.28195	0.40891	0.50936
Acinetobacter	0.0059777	0.0043535	0.047126	0.068014	0.12003
Gemella	0.00032107	0.095864	0.090629	0.087494	0.085235
