# Supplementary material for: Gut microbiota in pregnant Malaysian women: a comparison between trimesters, body mass index and gestational diabetes status
Source: BMC Pregnancy Childbirth. 2022 Feb 24;22:152. doi: 10.1186/s12884-022-04472-x (PMC8876553; doi:10.1186/s12884-022-04472-x)
Supplement: Supplementary file 3 — Additional file 3: Supplementary file 3. PLSDA-VIP score (genus) list for different BMIgroups. [file 12884_2022_4472_MOESM3_ESM.xls]

## Sheet: Additional file 3
Additional file 3: Supplementary file 3 PLSDA-VIP score (genus) list for different BMI groups
	Comp. 1	Comp. 2	Comp. 3	Comp. 4	Comp. 5
Desulfovibrio	3.9738	3.2188	3.0927	2.9667	2.8878
Barnesiella	3.0077	2.4873	2.4388	2.3422	2.2977
Megamonas	2.4116	2.0719	2.2186	2.1654	2.0971
Alistipes	2.2686	2.3973	2.353	2.257	2.1865
Oscillibacter	1.8001	1.6135	1.5514	1.6283	1.7264
Catenibacterium	1.7783	2.6177	2.5211	2.4468	2.3902
Faecalibacterium	1.7764	1.5328	1.4916	1.4673	1.4525
Veillonella	1.7185	1.4325	1.5498	1.5104	1.4617
Phascolarctobacterium	1.6912	1.8707	1.8492	1.8728	1.8188
Dorea	1.4683	1.2518	1.2113	1.1747	1.1437
Akkermansia	1.4518	1.2934	1.3344	1.3845	1.481
Butyricimonas	1.3398	1.7711	1.7032	1.6357	1.5853
Olsenella	1.3326	1.0681	1.0264	1.0685	1.1765
Oscillospira	1.2955	1.038	1.0043	0.97522	1.0202
Bifidobacterium	1.2811	1.3819	1.3293	1.292	1.4243
Prevotella	1.2537	1.0619	1.0268	0.98399	1.0405
Anaerostipes	1.2185	0.98532	0.9595	0.98723	0.95549
Klebsiella	1.2047	1.1373	1.093	1.054	1.07
Turicibacter	1.1706	1.1955	1.2656	1.2334	1.195
Megasphaera	1.162	1.2917	1.3487	1.5098	1.5213
Peptococcus	1.1203	1.0358	1.0322	1.0376	1.0102
Victivallis	1.0189	0.81799	0.79057	0.76168	0.77915
Enterobacter	1.0127	0.85559	0.85352	0.82802	0.80323
Synergistes	0.88361	0.77554	0.74633	0.71538	0.74668
Sutterella	0.8524	1.0992	1.0578	1.0183	0.99265
Collinsella	0.84567	0.84139	0.91927	0.91263	0.9049
Shigella	0.84359	0.67565	0.65062	0.75028	0.77679
Eubacterium	0.80414	0.66546	0.64664	0.62258	0.60733
Blautia	0.77904	0.62695	0.60634	0.61663	0.61897
Dialister	0.72346	1.2005	1.1567	1.2531	1.2844
Odoribacter	0.70842	1.3295	1.2776	1.2562	1.2174
Acidaminococcus	0.67905	0.62022	1.3187	1.4158	1.4003
Succinatimonas	0.66161	0.96553	0.93409	0.95546	0.92499
Solobacterium	0.65169	0.97918	0.94616	0.91396	0.92414
Christensenella	0.61804	0.51976	0.58789	0.59029	0.62808
Howardella	0.56641	0.58604	0.57153	0.56236	0.5623
Streptococcus	0.54891	0.4496	0.4382	0.4738	0.46254
Clostridium	0.51125	0.73128	0.70996	0.69727	0.67472
Fusobacterium	0.47894	0.38618	0.5214	0.5996	0.60624
Parabacteroides	0.47718	0.47829	0.46518	0.44587	0.47614
Lactonifactor	0.44192	0.47434	0.56426	0.55226	0.53766
Lactobacillus	0.44088	0.61618	0.85983	1.1615	1.3244
Gemella	0.42869	0.52812	0.50747	0.49001	0.47416
Mitsuokella	0.42319	1.0645	1.0228	1.0508	1.022
Ruminococcus	0.41113	0.33117	0.32066	0.31384	0.30602
Asteroleplasma	0.4069	0.55995	0.62592	0.87851	0.85688
Cronobacter	0.3775	0.30359	0.31815	0.3873	0.42156
Succinivibrio	0.37611	0.39121	0.39802	0.38278	0.47557
Lactococcus	0.36123	0.28938	0.2845	0.3371	0.42129
Rothia	0.34955	0.3606	0.39778	0.45665	0.44817
Porphyromonas	0.33155	0.3957	0.41483	0.44321	0.47421
Lachnospira	0.32448	1.1262	1.0856	1.0508	1.0763
Gordonibacter	0.2944	0.31932	0.30721	0.29492	0.28745
Allisonella	0.28603	0.39168	0.39866	0.53723	0.56153
Aliihoeflea	0.27175	0.24347	0.24595	0.23575	0.23992
Acetitomaculum	0.25686	0.20593	0.19824	0.1901	0.19196
Bacteroides	0.25671	0.24384	0.26852	0.33219	0.37201
Anaerotruncus	0.25577	0.91415	0.88055	0.85129	0.8382
Enterococcus	0.25306	0.25775	0.28744	0.27669	0.44688
Comamonas	0.20382	0.21205	0.21525	0.21964	0.21593
Enterorhabdus	0.19937	0.22777	0.22113	0.21238	0.23989
Oxalobacter	0.19657	0.172	0.18118	0.18724	0.18989
Actinomyces	0.19422	0.20926	0.30726	0.33275	0.32747
Slackia	0.18516	0.22419	0.22257	0.35702	0.43582
Butyricicoccus	0.18169	0.71531	0.72257	0.72205	0.70269
Sneathia	0.17873	0.27503	0.30278	0.30251	0.29474
Anaerofilum	0.17786	0.48648	0.4694	0.45517	0.46834
Blattella	0.17561	0.14216	0.1374	0.14027	0.13822
Bilophila	0.17192	0.34635	0.36327	0.35514	0.34422
Butyrivibrio	0.16285	0.24132	0.24867	0.28174	0.29637
Rikenella	0.16176	0.14186	0.17166	0.20447	0.22782
Papillibacter	0.15467	0.17335	0.20803	0.20705	0.20084
Brevundimonas	0.14486	0.17908	0.17206	0.17653	0.19333
Subdoligranulum	0.12402	1.36	1.3112	1.2788	1.2696
Paraprevotella	0.11894	0.19031	0.32007	0.42779	0.5708
Weissella	0.11347	0.52423	0.52072	0.50045	0.48592
Roseburia	0.10812	0.12283	0.48756	0.66606	0.74293
Peptoniphilus	0.09922	0.091801	0.097427	0.10638	0.13275
Acinetobacter	0.088735	0.12905	0.13416	0.16025	0.16733
Shuttleworthia	0.056575	0.045351	0.045399	0.066158	0.093716
Peptostreptococcus	0.040377	0.049405	0.073704	0.071005	0.10261
Haemophilus	0.037095	0.55371	0.53201	0.68812	0.66683
Anaerococcus	0.036607	0.25125	0.24712	0.24389	0.2651
Atopobium	0.0011348	0.15174	0.22196	0.29325	0.31737
