# Supplementary material for: Gut microbiota in pregnant Malaysian women: a comparison between trimesters, body mass index and gestational diabetes status
Source: BMC Pregnancy Childbirth. 2022 Feb 24;22:152. doi: 10.1186/s12884-022-04472-x (PMC8876553; doi:10.1186/s12884-022-04472-x)
Supplement: Supplementary file 4 — Additional file 4: Supplementary file 4. Metadata of Bioproject and Biosamples of eachdatasets in public database NCBI. [file 12884_2022_4472_MOESM4_ESM.xlsx]

## Sheet: Sheet1
Additional file 4: Supplementary file 4 Metadata of Bioproject and Biosamples of each datasets in public database NCBI
BioProject_ID	BioSamples_accession_ID	message	sample_name	sample_title	bioproject_accession	organism	host	isolation_source	collection_date	geo_loc_name	lat_lon	ref_biomaterial	rel_to_oxygen	samp_collect_device	samp_mat_process	samp_size	source_material_id	description
PRJNA788699	SAMN24044694	Successfully loaded	10	10_T1	PRJNA788699	Gut Metagenome	Homo Sapiens	faeces from pregnant women 27 years old 1st trimester 5202_T1	not collected	Malaysia	not collected	not collected	not collected	not collected	MiSeq	not collected	not collected	['Trimester 1 (T1)', 'GDM_T1', 'NORMAL_T1']
PRJNA788699	SAMN24044695	Successfully loaded	11	11_T1	PRJNA788699	Gut Metagenome	Homo Sapiens	faeces from pregnant women 30 years old 1st trimester 6024_T1	not collected	Malaysia	not collected	not collected	not collected	not collected	MiSeq	not collected	not collected	['Trimester 1 (T1)', 'NGDM_T1', 'NORMAL_T1']
PRJNA788699	SAMN24044696	Successfully loaded	12	12_T1	PRJNA788699	Gut Metagenome	Homo Sapiens	faeces from pregnant women 30 years old 1st trimester 5700_T1	not collected	Malaysia	not collected	not collected	not collected	not collected	MiSeq	not collected	not collected	['Trimester 1 (T1)', 'GDM_T1', 'OBESE_T1']
PRJNA788699	SAMN24044697	Successfully loaded	13	13_T1	PRJNA788699	Gut Metagenome	Homo Sapiens	faeces from pregnant women 34 years old 1st trimester 5154_T1	not collected	Malaysia	not collected	not collected	not collected	not collected	MiSeq	not collected	not collected	['Trimester 1 (T1)', 'NGDM_T1', 'PREOBESE_T1']
PRJNA788699	SAMN24044698	Successfully loaded	14	14_T1	PRJNA788699	Gut Metagenome	Homo Sapiens	faeces from pregnant women 36 years old 1st trimester 5796_T1	not collected	Malaysia	not collected	not collected	not collected	not collected	MiSeq	not collected	not collected	['Trimester 1 (T1)', 'NGDM_T1', 'OBESE_T1']
PRJNA788699	SAMN24044699	Successfully loaded	15	15_T1	PRJNA788699	Gut Metagenome	Homo Sapiens	faeces from pregnant women 37 years old 1st trimester 5446_T1	not collected	Malaysia	not collected	not collected	not collected	not collected	MiSeq	not collected	not collected	['Trimester 1 (T1)', 'NGDM_T1', 'NORMAL_T1']
PRJNA788699	SAMN24044700	Successfully loaded	16	16_T1	PRJNA788699	Gut Metagenome	Homo Sapiens	faeces from pregnant women 25 years old 1st trimester 5710_T1	not collected	Malaysia	not collected	not collected	not collected	not collected	MiSeq	not collected	not collected	['Trimester 1 (T1)', 'NGDM_T1', 'NORMAL_T1']
PRJNA788699	SAMN24044701	Successfully loaded	17	17_T1	PRJNA788699	Gut Metagenome	Homo Sapiens	faeces from pregnant women 30 years old 1st trimester 5146_T1	not collected	Malaysia	not collected	not collected	not collected	not collected	MiSeq	not collected	not collected	['Trimester 1 (T1)', 'NGDM_T1', 'NORMAL_T1']
PRJNA788699	SAMN24044702	Successfully loaded	18	18_T1	PRJNA788699	Gut Metagenome	Homo Sapiens	faeces from pregnant women 38 years old 1st trimester 5806_T1	not collected	Malaysia	not collected	not collected	not collected	not collected	MiSeq	not collected	not collected	['Trimester 1 (T1)', 'NGDM_T1', 'NORMAL_T1']
PRJNA788699	SAMN24044703	Successfully loaded	19	19_T1	PRJNA788699	Gut Metagenome	Homo Sapiens	faeces from pregnant women 38 years old 1st trimester 5370_T1	not collected	Malaysia	not collected	not collected	not collected	not collected	MiSeq	not collected	not collected	['Trimester 1 (T1)', 'NGDM_T1', 'PREOBESE_T1']
PRJNA788699	SAMN24044704	Successfully loaded	2	2_T1	PRJNA788699	Gut Metagenome	Homo Sapiens	faeces from pregnant women 30 years old 1st trimester 5038_T1	not collected	Malaysia	not collected	not collected	not collected	not collected	MiSeq	not collected	not collected	['Trimester 1 (T1)', 'NGDM_T1', 'PREOBESE_T1']
PRJNA788699	SAMN24044705	Successfully loaded	20	20_T1	PRJNA788699	Gut Metagenome	Homo Sapiens	faeces from pregnant women 30 years old 1st trimester 5128_T1	not collected	Malaysia	not collected	not collected	not collected	not collected	MiSeq	not collected	not collected	['Trimester 1 (T1)', 'NGDM_T1', 'PREOBESE_T1']
PRJNA788699	SAMN24044706	Successfully loaded	21	21_T1	PRJNA788699	Gut Metagenome	Homo Sapiens	faeces from pregnant women 32 years old 1st trimester 5230_T1	not collected	Malaysia	not collected	not collected	not collected	not collected	MiSeq	not collected	not collected	['Trimester 1 (T1)', 'NGDM_T1', 'OBESE_T1']
PRJNA788699	SAMN24044707	Successfully loaded	22	22_T1	PRJNA788699	Gut Metagenome	Homo Sapiens	faeces from pregnant women 27 years old 1st trimester 6008_T1	not collected	Malaysia	not collected	not collected	not collected	not collected	MiSeq	not collected	not collected	['Trimester 1 (T1)', 'NGDM_T1', 'PREOBESE_T1']
PRJNA788699	SAMN24044708	Successfully loaded	23	23_T1	PRJNA788699	Gut Metagenome	Homo Sapiens	faeces from pregnant women 27 years old 1st trimester 6200_T1	not collected	Malaysia	not collected	not collected	not collected	not collected	MiSeq	not collected	not collected	['Trimester 1 (T1)', 'NGDM_T1', 'NORMAL_T1']
PRJNA788699	SAMN24044709	Successfully loaded	24	24_T1	PRJNA788699	Gut Metagenome	Homo Sapiens	faeces from pregnant women 38 years old 1st trimester 5310_T1	not collected	Malaysia	not collected	not collected	not collected	not collected	MiSeq	not collected	not collected	['Trimester 1 (T1)', 'GDM_T1', 'PREOBESE_T1']
PRJNA788699	SAMN24044710	Successfully loaded	25	25_T1	PRJNA788699	Gut Metagenome	Homo Sapiens	faeces from pregnant women 30 years old 1st trimester 6322_T1	not collected	Malaysia	not collected	not collected	not collected	not collected	MiSeq	not collected	not collected	['Trimester 1 (T1)', 'NGDM_T1', 'OBESE_T1']
PRJNA788699	SAMN24044711	Successfully loaded	26	26_T1	PRJNA788699	Gut Metagenome	Homo Sapiens	faeces from pregnant women 32 years old 1st trimester 5604_T1	not collected	Malaysia	not collected	not collected	not collected	not collected	MiSeq	not collected	not collected	['Trimester 1 (T1)', 'NGDM_T1', 'NORMAL_T1']
PRJNA788699	SAMN24044712	Successfully loaded	27	27_T1	PRJNA788699	Gut Metagenome	Homo Sapiens	faeces from pregnant women 37 years old 1st trimester 5274_T1	not collected	Malaysia	not collected	not collected	not collected	not collected	MiSeq	not collected	not collected	['Trimester 1 (T1)', 'GDM_T1', 'PREOBESE_T1']
PRJNA788699	SAMN24044713	Successfully loaded	28	28_T1	PRJNA788699	Gut Metagenome	Homo Sapiens	faeces from pregnant women 25 years old 1st trimester 5018_T1	not collected	Malaysia	not collected	not collected	not collected	not collected	MiSeq	not collected	not collected	['Trimester 1 (T1)', 'NGDM_T1', 'NORMAL_T1']
PRJNA788699	SAMN24044714	Successfully loaded	29	29_T1	PRJNA788699	Gut Metagenome	Homo Sapiens	faeces from pregnant women 32 years old 1st trimester 5442_T1	not collected	Malaysia	not collected	not collected	not collected	not collected	MiSeq	not collected	not collected	['Trimester 1 (T1)', 'GDM_T1', 'PREOBESE_T1']
PRJNA788699	SAMN24044715	Successfully loaded	3	3_T1	PRJNA788699	Gut Metagenome	Homo Sapiens	faeces from pregnant women 32 years old 1st trimester 5344_T1	not collected	Malaysia	not collected	not collected	not collected	not collected	MiSeq	not collected	not collected	['Trimester 1 (T1)', 'NGDM_T1', 'NORMAL_T1']
PRJNA788699	SAMN24044716	Successfully loaded	30	30_T1	PRJNA788699	Gut Metagenome	Homo Sapiens	faeces from pregnant women 32 years old 1st trimester 5190_T1	not collected	Malaysia	not collected	not collected	not collected	not collected	MiSeq	not collected	not collected	['Trimester 1 (T1)', 'GDM_T1', 'OBESE_T1']
PRJNA788699	SAMN24044717	Successfully loaded	31	31_T1	PRJNA788699	Gut Metagenome	Homo Sapiens	faeces from pregnant women 25 years old 1st trimester 6554_T1	not collected	Malaysia	not collected	not collected	not collected	not collected	MiSeq	not collected	not collected	['Trimester 1 (T1)', 'NGDM_T1', 'PREOBESE_T1']
PRJNA788699	SAMN24044718	Successfully loaded	32	32_T1	PRJNA788699	Gut Metagenome	Homo Sapiens	faeces from pregnant women 31 years old 1st trimester 5448_T1	not collected	Malaysia	not collected	not collected	not collected	not collected	MiSeq	not collected	not collected	['Trimester 1 (T1)', 'NGDM_T1', 'MILDUNDERWEIGHT_T1']
PRJNA788699	SAMN24044719	Successfully loaded	33	33_T1	PRJNA788699	Gut Metagenome	Homo Sapiens	faeces from pregnant women 32 years old 1st trimester 5142_T1	not collected	Malaysia	not collected	not collected	not collected	not collected	MiSeq	not collected	not collected	['Trimester 1 (T1)', 'GDM_T1', 'PREOBESE_T1']
PRJNA788699	SAMN24044720	Successfully loaded	35	35_T1	PRJNA788699	Gut Metagenome	Homo Sapiens	faeces from pregnant women 33 years old 1st trimester 5036_T1	not collected	Malaysia	not collected	not collected	not collected	not collected	MiSeq	not collected	not collected	['Trimester 1 (T1)', 'NGDM_T1', 'PREOBESE_T1']
PRJNA788699	SAMN24044721	Successfully loaded	36	36_T1	PRJNA788699	Gut Metagenome	Homo Sapiens	faeces from pregnant women 30 years old 1st trimester 6430_T1	not collected	Malaysia	not collected	not collected	not collected	not collected	MiSeq	not collected	not collected	['Trimester 1 (T1)', 'GDM_T1', 'NORMAL_T1']
PRJNA788699	SAMN24044722	Successfully loaded	37	37_T1	PRJNA788699	Gut Metagenome	Homo Sapiens	faeces from pregnant women 32 years old 1st trimester 5272_T1	not collected	Malaysia	not collected	not collected	not collected	not collected	MiSeq	not collected	not collected	['Trimester 1 (T1)', 'GDM_T1', 'PREOBESE_T1']
PRJNA788699	SAMN24044723	Successfully loaded	38	38_T1	PRJNA788699	Gut Metagenome	Homo Sapiens	faeces from pregnant women 22 years old 1st trimester 6238_T1	not collected	Malaysia	not collected	not collected	not collected	not collected	MiSeq	not collected	not collected	['Trimester 1 (T1)', 'NGDM_T1', 'MILDUNDERWEIGHT_T1']
PRJNA788699	SAMN24044724	Successfully loaded	39	39_T1	PRJNA788699	Gut Metagenome	Homo Sapiens	faeces from pregnant women 24 years old 1st trimester 5564_T1	not collected	Malaysia	not collected	not collected	not collected	not collected	MiSeq	not collected	not collected	['Trimester 1 (T1)', 'GDM_T1', 'OBESE_T1']
PRJNA788699	SAMN24044725	Successfully loaded	4	4_T1	PRJNA788699	Gut Metagenome	Homo Sapiens	faeces from pregnant women 38 years old 1st trimester 5636_T1	not collected	Malaysia	not collected	not collected	not collected	not collected	MiSeq	not collected	not collected	['Trimester 1 (T1)', 'NGDM_T1', 'NORMAL_T1']
PRJNA788699	SAMN24044726	Successfully loaded	40	40_T1	PRJNA788699	Gut Metagenome	Homo Sapiens	faeces from pregnant women 35 years old 1st trimester 5310_T1	not collected	Malaysia	not collected	not collected	not collected	not collected	MiSeq	not collected	not collected	['Trimester 1 (T1)', 'NGDM_T1', 'NORMAL_T1']
PRJNA788699	SAMN24044727	Successfully loaded	41	41_T1	PRJNA788699	Gut Metagenome	Homo Sapiens	faeces from pregnant women 33 years old 1st trimester 6172_T1	not collected	Malaysia	not collected	not collected	not collected	not collected	MiSeq	not collected	not collected	['Trimester 1 (T1)', 'GDM_T1', 'NORMAL_T1']
PRJNA788699	SAMN24044728	Successfully loaded	5	5_T1	PRJNA788699	Gut Metagenome	Homo Sapiens	faeces from pregnant women 29 years old 1st trimester 65018_T1	not collected	Malaysia	not collected	not collected	not collected	not collected	MiSeq	not collected	not collected	['Trimester 1 (T1)', 'NGDM_T1', 'PREOBESE_T1']
PRJNA788699	SAMN24044729	Successfully loaded	7	7_T1	PRJNA788699	Gut Metagenome	Homo Sapiens	faeces from pregnant women 34 years old 1st trimester 5024_T1	not collected	Malaysia	not collected	not collected	not collected	not collected	MiSeq	not collected	not collected	['Trimester 1 (T1)', 'GDM_T1', 'OBESE_T1']
PRJNA788699	SAMN24044730	Successfully loaded	8	8_T1	PRJNA788699	Gut Metagenome	Homo Sapiens	faeces from pregnant women 30 years old 1st trimester 5016_T1	not collected	Malaysia	not collected	not collected	not collected	not collected	MiSeq	not collected	not collected	['Trimester 1 (T1)', 'NGDM_T1', 'NORMAL_T1']
PRJNA788699	SAMN24044731	Successfully loaded	9	9_T1	PRJNA788699	Gut Metagenome	Homo Sapiens	faeces from pregnant women 34 years old 1st trimester 6342_T1	not collected	Malaysia	not collected	not collected	not collected	not collected	MiSeq	not collected	not collected	['Trimester 1 (T1)', 'NGDM_T1', 'NORMAL_T1']
PRJNA788699	SAMN24044732	Successfully loaded	10B	10_T3	PRJNA788699	Gut Metagenome	Homo Sapiens	faeces from pregnant women 27 years old 3rd trimester 5202	not collected	Malaysia	not collected	not collected	not collected	not collected	MiSeq	not collected	not collected	['Trimester 3 (T3)', 'GDM_T3', 'NORMAL_T3']
PRJNA788699	SAMN24044733	Successfully loaded	11B	11_T3	PRJNA788699	Gut Metagenome	Homo Sapiens	faeces from pregnant women 30 years old 3rd trimester 6024	not collected	Malaysia	not collected	not collected	not collected	not collected	MiSeq	not collected	not collected	['Trimester 3 (T3)', 'NGDM_T3', 'NORMAL_T3']
PRJNA788699	SAMN24044734	Successfully loaded	12B	12_T3	PRJNA788699	Gut Metagenome	Homo Sapiens	faeces from pregnant women 30 years old 3rd trimester 5700	not collected	Malaysia	not collected	not collected	not collected	not collected	MiSeq	not collected	not collected	['Trimester 3 (T3)', 'GDM_T3', 'OBESE_T3']
PRJNA788699	SAMN24044735	Successfully loaded	13B	13_T3	PRJNA788699	Gut Metagenome	Homo Sapiens	faeces from pregnant women 34 years old 3rd trimester 5154	not collected	Malaysia	not collected	not collected	not collected	not collected	MiSeq	not collected	not collected	['Trimester 3 (T3)', 'NGDM_T3', 'PREOBESE_T3']
PRJNA788699	SAMN24044736	Successfully loaded	14B	14_T3	PRJNA788699	Gut Metagenome	Homo Sapiens	faeces from pregnant women 36 years old 3rd trimester 5796	not collected	Malaysia	not collected	not collected	not collected	not collected	MiSeq	not collected	not collected	['Trimester 3 (T3)', 'NGDM_T3', 'OBESE_T3']
PRJNA788699	SAMN24044737	Successfully loaded	15B	15_T3	PRJNA788699	Gut Metagenome	Homo Sapiens	faeces from pregnant women 37 years old 3rd trimester 5446	not collected	Malaysia	not collected	not collected	not collected	not collected	MiSeq	not collected	not collected	['Trimester 3 (T3)', 'NGDM_T3', 'NORMAL_T3']
PRJNA788699	SAMN24044738	Successfully loaded	16B	16_T3	PRJNA788699	Gut Metagenome	Homo Sapiens	faeces from pregnant women 25 years old 3rd trimester 5710	not collected	Malaysia	not collected	not collected	not collected	not collected	MiSeq	not collected	not collected	['Trimester 3 (T3)', 'NGDM_T3', 'NORMAL_T3']
PRJNA788699	SAMN24044739	Successfully loaded	17B	17_T3	PRJNA788699	Gut Metagenome	Homo Sapiens	faeces from pregnant women 30 years old 3rd trimester 5146	not collected	Malaysia	not collected	not collected	not collected	not collected	MiSeq	not collected	not collected	['Trimester 3 (T3)', 'NGDM_T3', 'NORMAL_T3']
PRJNA788699	SAMN24044740	Successfully loaded	18B	18_T3	PRJNA788699	Gut Metagenome	Homo Sapiens	faeces from pregnant women 38 years old 3rd trimester 5806	not collected	Malaysia	not collected	not collected	not collected	not collected	MiSeq	not collected	not collected	['Trimester 3 (T3)', 'NGDM_T3', 'NORMAL_T3']
PRJNA788699	SAMN24044741	Successfully loaded	19B	19_T3	PRJNA788699	Gut Metagenome	Homo Sapiens	faeces from pregnant women 38 years old 3rd trimester 5370	not collected	Malaysia	not collected	not collected	not collected	not collected	MiSeq	not collected	not collected	['Trimester 3 (T3)', 'NGDM_T3', 'PREOBESE_T3']
PRJNA788699	SAMN24044742	Successfully loaded	2B	2_T3	PRJNA788699	Gut Metagenome	Homo Sapiens	faeces from pregnant women 30 years old 3rd trimester 5038	not collected	Malaysia	not collected	not collected	not collected	not collected	MiSeq	not collected	not collected	['Trimester 3 (T3)', 'NGDM_T3', 'PREOBESE_T3']
PRJNA788699	SAMN24044743	Successfully loaded	20B	20_T3	PRJNA788699	Gut Metagenome	Homo Sapiens	faeces from pregnant women 30 years old 3rd trimester 5128	not collected	Malaysia	not collected	not collected	not collected	not collected	MiSeq	not collected	not collected	['Trimester 3 (T3)', 'NGDM_T3', 'PREOBESE_T3']
PRJNA788699	SAMN24044744	Successfully loaded	21B	21_T3	PRJNA788699	Gut Metagenome	Homo Sapiens	faeces from pregnant women 32 years old 3rd trimester 5230	not collected	Malaysia	not collected	not collected	not collected	not collected	MiSeq	not collected	not collected	['Trimester 3 (T3)', 'NGDM_T3', 'PREOBESE_T3']
PRJNA788699	SAMN24044745	Successfully loaded	22B	22_T3	PRJNA788699	Gut Metagenome	Homo Sapiens	faeces from pregnant women 27 years old 3rd trimester 6008	not collected	Malaysia	not collected	not collected	not collected	not collected	MiSeq	not collected	not collected	['Trimester 3 (T3)', 'NGDM_T3', 'OBESE_T3']
PRJNA788699	SAMN24044746	Successfully loaded	23B	23_T3	PRJNA788699	Gut Metagenome	Homo Sapiens	faeces from pregnant women 27 years old 3rd trimester 6200	not collected	Malaysia	not collected	not collected	not collected	not collected	MiSeq	not collected	not collected	['Trimester 3 (T3)', 'NGDM_T3', 'PREOBESE_T3']
PRJNA788699	SAMN24044747	Successfully loaded	24B	24_T3	PRJNA788699	Gut Metagenome	Homo Sapiens	faeces from pregnant women 38 years old 3rd trimester 5310	not collected	Malaysia	not collected	not collected	not collected	not collected	MiSeq	not collected	not collected	['Trimester 3 (T3)', 'NGDM_T3', 'NORMAL_T3']
PRJNA788699	SAMN24044748	Successfully loaded	25B	25_T3	PRJNA788699	Gut Metagenome	Homo Sapiens	faeces from pregnant women 30 years old 3rd trimester 6322	not collected	Malaysia	not collected	not collected	not collected	not collected	MiSeq	not collected	not collected	['Trimester 3 (T3)', 'GDM_T3', 'PREOBESE_T3']
PRJNA788699	SAMN24044749	Successfully loaded	26B	26_T3	PRJNA788699	Gut Metagenome	Homo Sapiens	faeces from pregnant women 32 years old 3rd trimester 5604	not collected	Malaysia	not collected	not collected	not collected	not collected	MiSeq	not collected	not collected	['Trimester 3 (T3)', 'NGDM_T3', 'OBESE_T3']
PRJNA788699	SAMN24044750	Successfully loaded	27B	27_T3	PRJNA788699	Gut Metagenome	Homo Sapiens	faeces from pregnant women 37 years old 3rd trimester 5274	not collected	Malaysia	not collected	not collected	not collected	not collected	MiSeq	not collected	not collected	['Trimester 3 (T3)', 'NGDM_T3', 'NORMAL_T3']
PRJNA788699	SAMN24044751	Successfully loaded	28B	28_T3	PRJNA788699	Gut Metagenome	Homo Sapiens	faeces from pregnant women 25 years old 3rd trimester 5018	not collected	Malaysia	not collected	not collected	not collected	not collected	MiSeq	not collected	not collected	['Trimester 3 (T3)', 'GDM_T3', 'PREOBESE_T3']
PRJNA788699	SAMN24044752	Successfully loaded	29B	29_T3	PRJNA788699	Gut Metagenome	Homo Sapiens	faeces from pregnant women 32 years old 3rd trimester 5442	not collected	Malaysia	not collected	not collected	not collected	not collected	MiSeq	not collected	not collected	['Trimester 3 (T3)', 'NGDM_T3', 'NORMAL_T3']
PRJNA788699	SAMN24044753	Successfully loaded	3B	3_T3	PRJNA788699	Gut Metagenome	Homo Sapiens	faeces from pregnant women 32 years old 3rd trimester 5344	not collected	Malaysia	not collected	not collected	not collected	not collected	MiSeq	not collected	not collected	['Trimester 3 (T3)', 'NGDM_T1', 'NORMAL_T1']
PRJNA788699	SAMN24044754	Successfully loaded	30B	30_T3	PRJNA788699	Gut Metagenome	Homo Sapiens	faeces from pregnant women 32 years old 3rd trimester 5190	not collected	Malaysia	not collected	not collected	not collected	not collected	MiSeq	not collected	not collected	['Trimester 3 (T3)', 'NGDM_T3', 'NORMAL_T3']
PRJNA788699	SAMN24044755	Successfully loaded	31B	31_T3	PRJNA788699	Gut Metagenome	Homo Sapiens	faeces from pregnant women 25 years old 3rd trimester 6554	not collected	Malaysia	not collected	not collected	not collected	not collected	MiSeq	not collected	not collected	['Trimester 3 (T3)', 'GDM_T3', 'OBESE_T3']
PRJNA788699	SAMN24044756	Successfully loaded	32B	32_T3	PRJNA788699	Gut Metagenome	Homo Sapiens	faeces from pregnant women 31 years old 3rd trimester 5448	not collected	Malaysia	not collected	not collected	not collected	not collected	MiSeq	not collected	not collected	['Trimester 3 (T3)', 'NGDM_T3', 'PREOBESE_T3']
PRJNA788699	SAMN24044757	Successfully loaded	33B	33_T3	PRJNA788699	Gut Metagenome	Homo Sapiens	faeces from pregnant women 32 years old 3rd trimester 5142	not collected	Malaysia	not collected	not collected	not collected	not collected	MiSeq	not collected	not collected	['Trimester 3 (T3)', 'NGDM_T3', 'MILDUNDERWEIGHT_T3']
PRJNA788699	SAMN24044758	Successfully loaded	35B	35_T3	PRJNA788699	Gut Metagenome	Homo Sapiens	faeces from pregnant women 33 years old 3rd trimester 5036	not collected	Malaysia	not collected	not collected	not collected	not collected	MiSeq	not collected	not collected	['Trimester 3 (T3)', 'GDM_T3', 'PREOBESE_T3']
PRJNA788699	SAMN24044759	Successfully loaded	36B	36_T3	PRJNA788699	Gut Metagenome	Homo Sapiens	faeces from pregnant women 30 years old 3rd trimester 6430	not collected	Malaysia	not collected	not collected	not collected	not collected	MiSeq	not collected	not collected	['Trimester 3 (T3)', 'NGDM_T3', 'PREOBESE_T3']
PRJNA788699	SAMN24044760	Successfully loaded	37B	37_T3	PRJNA788699	Gut Metagenome	Homo Sapiens	faeces from pregnant women 32 years old 3rd trimester 5272	not collected	Malaysia	not collected	not collected	not collected	not collected	MiSeq	not collected	not collected	['Trimester 3 (T3)', 'GDM_T3', 'NORMAL_T3']
PRJNA788699	SAMN24044761	Successfully loaded	38B	38_T3	PRJNA788699	Gut Metagenome	Homo Sapiens	faeces from pregnant women 22 years old 3rd trimester 6238	not collected	Malaysia	not collected	not collected	not collected	not collected	MiSeq	not collected	not collected	['Trimester 3 (T3)', 'GDM_T3', 'PREOBESE_T3']
PRJNA788699	SAMN24044762	Successfully loaded	39B	39_T3	PRJNA788699	Gut Metagenome	Homo Sapiens	faeces from pregnant women 24 years old 3rd trimester 5564	not collected	Malaysia	not collected	not collected	not collected	not collected	MiSeq	not collected	not collected	['Trimester 3 (T3)', 'NGDM_T3', 'MILDUNDERWEIGHT_T3']
PRJNA788699	SAMN24044763	Successfully loaded	4B	4_T3	PRJNA788699	Gut Metagenome	Homo Sapiens	faeces from pregnant women 38 years old 3rd trimester 5636	not collected	Malaysia	not collected	not collected	not collected	not collected	MiSeq	not collected	not collected	['Trimester 3 (T3)', 'NGDM_T1', 'NORMAL_T1']
PRJNA788699	SAMN24044764	Successfully loaded	40B	40_T3	PRJNA788699	Gut Metagenome	Homo Sapiens	faeces from pregnant women 35 years old 3rd trimester 5310	not collected	Malaysia	not collected	not collected	not collected	not collected	MiSeq	not collected	not collected	['Trimester 3 (T3)', 'NGDM_T3', 'NORMAL_T3']
PRJNA788699	SAMN24044765	Successfully loaded	41B	41_T3	PRJNA788699	Gut Metagenome	Homo Sapiens	faeces from pregnant women 33 years old 3rd trimester 6172	not collected	Malaysia	not collected	not collected	not collected	not collected	MiSeq	not collected	not collected	['Trimester 3 (T3)', 'NGDM_T3', 'NORMAL_T3']
PRJNA788699	SAMN24044766	Successfully loaded	5B	5_T3	PRJNA788699	Gut Metagenome	Homo Sapiens	faeces from pregnant women 29 years old 3rd trimester 65018	not collected	Malaysia	not collected	not collected	not collected	not collected	MiSeq	not collected	not collected	['Trimester 3 (T3)', 'NGDM_T3', 'PREOBESE_T3']
PRJNA788699	SAMN24044767	Successfully loaded	7B	7_T3	PRJNA788699	Gut Metagenome	Homo Sapiens	faeces from pregnant women 34 years old 3rd trimester 5024	not collected	Malaysia	not collected	not collected	not collected	not collected	MiSeq	not collected	not collected	['Trimester 3 (T3)', 'GDM_T3', 'OBESE_T3']
PRJNA788699	SAMN24044768	Successfully loaded	8B	8_T3	PRJNA788699	Gut Metagenome	Homo Sapiens	faeces from pregnant women 30 years old 3rd trimester 5016	not collected	Malaysia	not collected	not collected	not collected	not collected	MiSeq	not collected	not collected	['Trimester 3 (T3)', 'NGDM_T3', 'NORMAL_T3']
PRJNA788699	SAMN24044769	Successfully loaded	9B	9_T3	PRJNA788699	Gut Metagenome	Homo Sapiens	faeces from pregnant women 34 years old 3rd trimester 6342	not collected	Malaysia	not collected	not collected	not collected	not collected	MiSeq	not collected	not collected	['Trimester 3 (T3)', 'NGDM_T3', 'NORMAL_T3']
